# Supplementary material for: On the validity of the centrality hypothesis in cross-sectional between-subject networks of psychopathology
Source: BMC Med. 2020 Oct 12;18:297. doi: 10.1186/s12916-020-01740-5 (PMC7549218; doi:10.1186/s12916-020-01740-5)
Supplement: Supplementary file 3 — Additional file 3. R code used in the presented analyses. [file 12916_2020_1740_MOESM3_ESM.txt]

##############################################################################
#									                                                           #
#              On the Validity of the Centrality Hypothesis in               #
#       Cross-Sectional Between-Subject Networks of Psychopathology          #
#                                                                            #
#                           Spiller et al. 2020                              # 
#                                                                            #
#                       Code Version 4.0 (04.08.2020)                        #
#                                                                            #
#----------------------------------------------------------------------------#
#                                                                            # 
#                This code is based on code developped by:                   #
#            Robinaugh et al. 2016 (DOI: 10.1037/abn0000181) and             #
#            Papini et al. 2019 (DOI: 10.1002/jts.22379)                     #
#                                                                            #
#           Questions concerning this code: tobias.r.spiller@gmail.com       #
#									                                                           #
##############################################################################

###### Table of Contents #####################################################
#----- 1. Load libraries ----------------------------------------------------#
#----- 2. Import and prepare Data -------------------------------------------#
#----- 3. Replication of Papini et. al (2019) -------------------------------#
#-----   3.2 Extension ------------------------------------------------------#
#----- 4. Replication with a different questionnaire ------------------------#
#-----   4.2 Extension ------------------------------------------------------#
#----- 5. FDR Correction of p-values -----------------------------------------#
#----- 6. Community Analyses ------------------------------------------------#
#----- 7. Network Comparison Test -------------------------------------------#
#----- 8. Session info ------------------------------------------------------#

###### 1. Load Libraries #####################################################

#Data handling
if(!require("tidyverse")) install.packages("tidyverse")
if(!require("readxl")) install.packages("readxl")

#For Papini & Correlation plots
if(!require("psych")) install.packages("psych")
if(!require("Cairo")) install.packages("Cairo")
if(!require("ggpubr")) install.packages("ggpubr")
if(!require("ppcor")) install.packages("ppcor")
if(!require("matrixStats")) install.packages("matrixStats")
if(!require("RColorBrewer")) install.packages("RColorBrewer")


#Network specific
if(!require("bootnet")) install.packages("bootnet")
if(!require("qgraph")) install.packages("qgraph")
if(!require("mgm")) install.packages("mgm")
if(!require("NetworkComparisonTest")) install.packages("NetworkComparisonTest")
if(!require("EGAnet")) install.packages("EGAnet")

###### 2. Import and prepare Data ############################################

## Import full dataset from excel
Data_Spiller <- read_excel("Data/Data - Spiller.xlsx")

## Prepare 
# Exclude missing Data
Data_Spiller <- na.omit(Data_Spiller)

## Select different questionnaires and ID pre and post treatment
# PCL-items
pcl_pre.df<- dplyr::select(Data_Spiller, casenum,(pcl_4_1:pcl_4_17))
pcl_post.df <-  dplyr::select(Data_Spiller, casenum, (t2_pcl_4_1:t2_pcl_4_17)) 

# PTSD_Inventory-items
PTSDInvent_pre.df<- dplyr::select(Data_Spiller, casenum,(PTSD_Inventory_1:PTSD_Inventory_17))
PTSDInvent_post.df <-  dplyr::select(Data_Spiller, casenum, (t2_PTSD_Inventory_1:t2_PTSD_Inventory_17)) 

## CAPS
# Select raw single item values
CAPS_pre.df <-  dplyr::select(Data_Spiller, casenum, (q1a:CAPS_17)) 
CAPS_post.df <-  dplyr::select(Data_Spiller, casenum, (t2_q1a:CAPS_T2_17)) 

# Calculate sumscore for every item
CAPS_pre.df <- CAPS_pre.df %>%
  mutate(Q1 = q1a+q1b,
         Q2 = q2a+q2b,
         Q3 = q3a+q3b,
         Q4 = q4a+q4b,
         Q5 = q5a+q5b,
         Q6 = q6a+q6b,
         Q7 = q7a+q7b,
         Q8 = q8a+q8b,
         Q9 = q9a+q9b,
         Q19 = q10a+q10b,
         Q11 = q11a+q11b,
         Q12 = q12a+q12b,
         Q13 = q13a+q13b,
         Q14 = q14a+q14b,
         Q15 = q15a+q15b,
         Q16 = q16a+q16b,
         Q17 = q17a+q17b)

CAPS_post.df <- CAPS_post.df %>%
  mutate(Q1 = t2_q1a+t2_q1b,
         Q2 = t2_q2a+t2_q2b,
         Q3 = t2_q3a+t2_q3b,
         Q4 = t2_q4a+t2_q4b,
         Q5 = t2_q5a+t2_q5b,
         Q6 = t2_q6a+t2_q6b,
         Q7 = t2_q7a+t2_q7b,
         Q8 = t2_q8a+t2_q8b,
         Q9 = t2_q9a+t2_q9b,
         Q19 = t2_q10a+t2_q10b,
         Q11 = t2_q11a+t2_q11b,
         Q12 = t2_q12a+t2_q12b,
         Q13 = t2_q13a+t2_q13b,
         Q14 = t2_q14a+t2_q14b,
         Q15 = t2_q15a+t2_q15b,
         Q16 = t2_q16a+t2_q16b,
         Q17 = t2_q17a+t2_q17b)


# select summed single items
CAPS_pre.df <-  dplyr::select(CAPS_pre.df, casenum, (Q1:Q17)) 
CAPS_post.df <-  dplyr::select(CAPS_post.df, casenum, (Q1:Q17))

# Rename colums
colnames(pcl_pre.df) <- colnames(pcl_post.df) <- c("casenum", "INT PCL", "DRE PCL", "FLA PCL", "UPS PCL", "PHY PCL", "AVT PCL", "AVS PCL", "AMN PCL", "DIS PCL", "DTA PCL", 
                                                   "NUM PCL", "FUT PCL", "SLE PCL", "ANG PCL", "CON PCL", "HYP PCL", "STR PCL")

colnames(CAPS_pre.df) <- colnames(CAPS_post.df) <- c("casenum", "INT CAPS", "DRE CAPS", "FLA CAPS", "UPS CAPS", "PHY CAPS", "AVT CAPS", "AVS CAPS", "AMN CAPS", "DIS CAPS", "DTA CAPS", 
                                                      "NUM CAPS", "FUT CAPS", "SLE CAPS", "ANG CAPS", "CON CAPS", "HYP CAPS", "STR CAPS")

shortlabel <- c("INT B1", "DRE B2", "FLA B3", "UPS B4", "PHY B5", "AVT C1", "AVS C2", "AMN C3", "DIS C4", "DTA C5", "NUM C6", "FUT C7", "SLE D1", "ANG D2", "CON D3", "HYP D4", "STR D5")

###### 3. Replication with a different questionnaire #######################
# As we aimed to replicate Papini et al. (2019) in a first step. Hence, we use the exact 
# same code. We would like to express our gratidute to Papini et al. to post their
# code with their publication, allowing us and others to reproduce and replicate 
# their analysis using the CAPS.

#Calculate Node-Network Relationships
#load pre and post (last measure) dataframes
df.pre <- CAPS_pre.df  #!# here we load our own dataset
df.last <- CAPS_post.df #!# here we load our own dataset
identical(df.pre[['casenum,']],df.last[['casenum,']])

#create symptom dataframes for analysis
x <- df.pre[, 2:18]  #!# here we select the items without the id
y <- df.last[, 2:18] #!# here we select the items without the id

#calculate total scores including all symptoms
x$pre.tot <- rowSums(x[1:17])
y$last.tot <- rowSums(y[1:17])

#create a dataframe to store correlations for each symptom
df.cor <- data.frame(node = names(x[1:17]))

#create lists to store calculations an verify accuracy  
df.combine <- data.frame(subject.pre = as.numeric(df.pre$casenum), subject.last = as.numeric(df.last$casenum)) #!# we used "casenum" to identify the subjects, Papini used "subject"

#this loop calculates Δnode-Δnetwork correlations
#each column is a symptom, so i = symptom being analyzed
for(i in 1:17){
  #calculate change in symptom for every subject by subtracting each column in pre by the same column in post
  a = x[i] - y[i]
  #calculate for every subject and every symptom the total score minus the symptom score
  b = x$pre.tot - x[i]
  c = y$last.tot - y[i]
  #calculate for every subject and every symptom the change in total score (without including that symptom)
  d = b - c
  #combine all data to verify accuracy
  pre.name = paste(names(x[i]), ".pre", sep="") #symptom at pre
  last.name = paste(pre.name, ".last", sep="") #symptom at last
  node.change = paste("Δ",sep="", names(x[i])) #symptom change
  network.change = paste("Δtotal.without.",sep="", names(x[i])) #total change excluding symptom
  df.combine[pre.name] = x[i]
  df.combine[last.name] = y[i]
  df.combine[node.change] = a
  df.combine[network.change] = d
  #calculate correlation between each Δsymptom and Δtotal.without.symptom
  cor <- cor.test(a[[1]],d[[1]])
  #create a new dataframe
  df.cor[i,"ΔnodeΔnetwork.R"] <- cor$estimate[[1]]
}

## FINAL OUTPUTS
## df.cor displays Δnode - Δnetwork correlation for each symptom
#print(df.cor)
## df.combine
##verify pre/last subject IDs match
#identical(df.combine[['subject.pre']],df.combine[['subject.last']])
##visually inspect symptom difference scores to verify they are accurate
#print(head(df.combine))

##Estimate pretreatment network
if(!require("bootnet")) install.packages("bootnet")
df.net <- df.pre[,2:18]  #!# here we select the items without the id
net.pre <- estimateNetwork(df.net, default = "EBICglasso", verbose = FALSE)


##Estimate predictability of nodes
if(!require("mgm")) install.packages("mgm")
mat <- as.matrix(df.net)
p <- ncol(df.net)
fit <- mgm(data = mat, type = rep('g', p), level = rep(1, p), lambdaSel = 'EBIC', ruleReg = 'OR', pbar = FALSE)
pred <- predict(object = fit, data = df.net, errorCon = 'R2')


##Plot networks
if(!require("psych")) install.packages("psych") #describe
if(!require("Cairo")) install.packages("Cairo") #!# Unfortunately works only with older versions of R - Figures were estimated on a differnt computer using an older version of R
#DSM-IV clustering
clusters <- list("Intrusion" = c(1, 2, 3, 4, 5), "Avoidance" = c(6, 7,8,9,10,11,12), "Hyperarousal" = c(13, 14, 15, 16, 17)) #!# changed number of groups
#save as pdf
Cairo(file=paste("FigureS1_CAPS.pdf"), type="pdf", units="in", width=5, height=4,  dpi=300, bg="white") #!# Size changed
plot(net.pre, label.prop = 0.6, vsize = describe(df.net)$mean, node.width = 2, borders = TRUE, legend = FALSE, groups=clusters, labels = shortlabel, palette='pastel', sampleSize=nrow(df.net), pie = pred$error[,2], pieColor = rep('#377EB8',p)) #changed labels
dev.off()

#!# Save for plotting networks standard layout #!#
net.pre_CAPS <- net.pre
pred_CAPS <- pred

## Post
mat.post <- as.matrix(df.net.post)
p.post <- ncol(df.net.post)
fit <- mgm(data = mat.post, type = rep('g', p.post), level = rep(1, p.post), lambdaSel = 'EBIC', ruleReg = 'OR', pbar = FALSE)
pred.post_CAPS <- predict(object = fit, data = df.net.post, errorCon = 'R2')

df.net.post <- df.last[,2:18]  #!# here we select the items without the id
net.post_CAPS <- estimateNetwork(df.net.post, default = "EBICglasso", verbose = FALSE)
#!#

##Calculate Node Metrics
if(!require("qgraph")) install.packages("qgraph")
if(!require("ppcor")) install.packages("ppcor")
if(!require("matrixStats")) install.packages("matrixStats")
node.cent <- centrality_auto(net.pre)

#data frame with all metrics 
node.metrics <- data.frame(mean = colMeans(df.net), strength = node.cent$node.centrality$Strength, predictability = as.numeric(as.character(pred$errors[,2])), ΔnodeΔnetwork.R = df.cor$ΔnodeΔnetwork.R, SD = colSds(as.matrix(df.net)))

write_csv(node.metrics, "CAPS_tabsle_S2.csv")
cor.mean <- cor.test(node.metrics$mean, node.metrics$ΔnodeΔnetwork.R)
cor.strength <- cor.test(node.metrics$strength, node.metrics$ΔnodeΔnetwork.R)
cor.pred <- cor.test(node.metrics$predictability, node.metrics$ΔnodeΔnetwork.R) 
cor.strengthpred <- cor.test(node.metrics$predictability, node.metrics$strength)
cor.meanpred <- cor.test(node.metrics$predictability, node.metrics$mean) 
cor.meanstrength <- cor.test(node.metrics$mean, node.metrics$strength)

pcor(node.metrics[,c(1,2,4)], method = "pearson")
pcor(node.metrics[,c(1,3,4)], method = "pearson")

paired.r(cor.strength$estimate[[1]],cor.pred$estimate[[1]], cor.strengthpred$estimate[[1]], n=17, twotailed = TRUE) #SIG
paired.r(cor.strength$estimate[[1]],cor.mean$estimate[[1]], cor.meanstrength$estimate[[1]], n=17, twotailed = FALSE) #SIG
paired.r(cor.mean$estimate[[1]],cor.pred$estimate[[1]], cor.meanpred$estimate[[1]], n=17, twotailed = FALSE) #SIG


#Plot Correlations Between Node-Metrics and Node-Network Relationship

cor.theme <- theme(
  #axis.line = element_line(size=.4),
  axis.title.x = element_text(size = 12),
  axis.title.y = element_text(size = 12),
  axis.text.x = element_text(size = 6), 
  axis.text.y = element_text(size = 6),
  plot.margin = unit(c(0,0.35,0,0), "cm")
)

#create plots
cor.plots <- list()
for(i in 1:(ncol(node.metrics) - 2)){
  X = node.metrics[[i]]
  x.scale = function(X) sprintf("%.1f", X, digits = 4)
  x.breaks = seq(min(X), max(X), length.out = 4)
  Y = node.metrics[["ΔnodeΔnetwork.R"]]
  y.scale = function(Y) sprintf("%.1f", Y, digits = 4)
  y.breaks = seq(min(Y), max(Y), length.out = 4)
  cor.plots[[i]] <- 
    ggplot(data = data.frame(X = X, Y = Y, node = row.names(node.metrics)), 
           aes(x = X, y = Y)) +
    geom_point(size = 2, show.legend = TRUE) +
    scale_x_continuous(labels = x.scale, breaks = x.breaks) +
    scale_y_continuous(labels = y.scale, breaks = y.breaks) +
    #geom_text(aes(label = node), hjust = -0.2, vjust = 0.5) +
    theme_classic() +
    labs(x = paste(colnames(node.metrics[i])), 
         y = expression(paste(Delta, "Node-", Delta, "Network Correlation"))) + 
    geom_smooth(method = "lm", se = FALSE, color = "black") + cor.theme
  ggsave(cor.plots[[i]], filename = paste(colnames(node.metrics[i]), "_supp_CAPS.pdf", sep =""), device = "pdf", dpi = 300, width = 2.5, height = 2, units = "in", scale=1.5)


#Pretreatment Network Stability
#Non-parametric bootstrapped confidence intervals of estimated edges
bootnet.df.net <- bootnet(df.net, nBoots = 1000, default = "EBICglasso", nCores = 6, statistics = c("edge", "strength")) #!# bootnet.df.net_CAPS <- bootnet.df.net

#Plot bootstrapped edge CIs:
sf1 <- plot(bootnet.df.net, labels = TRUE, order = "sample") + 
  theme(axis.text.y = element_text(size = 14), axis.text.x = element_text(size = 14), strip.text = element_text(size = 20)) 
sf1 <- sf1 + scale_y_continuous(labels = sf1$data$id, breaks = seq(1,272,1), expand=c(0,0))
ggsave(sf1, filename = "sf1_CAPS.pdf", device = "pdf", dpi = 300, width = 15, height = 20, units = "in")

#Plot significant differences (alpha = 0.05) of edges:
sf2 <- plot(bootnet.df.net, "edge", plot = "difference", onlyNonZero = TRUE, labels =  FALSE, order = "sample") + theme(strip.text = element_text(size = 20))
ggsave(sf2, filename = "sf2_CAPS.pdf", device = "pdf", dpi = 300, width = 7, height = 7, units = "in")

#Plot significant differences (alpha = 0.05) of node strength:
sf3 <- plot(bootnet.df.net, "strength", plot = "difference", order = "sample") + theme(axis.text.y = element_text(size = 14), axis.text.x = element_text(size = 14), strip.text = element_text(size = 20))
ggsave(sf3, filename = "sf3_CAPS.pdf", device = "pdf", dpi = 300, width = 7, height = 7, units = "in")

#Case-drop boostrap test
casedrop.df.net <- bootnet(df.net, default = "EBICglasso", nBoots = 10000, nCores = 6, type = "case", caseN = .7 * nrow(df.net)) #!# casedrop.df.net_CAPS <- casedrop.df.net

#Compute CS-coefficients:
stability.df.net <- corStability(casedrop.df.net, statistics = "strength", verbose = FALSE)
stability.df.net #!# 0.745


#!# End of Papini's code #!#


######   3.2 Extension #######################################################

# Instead of strenght use also expected influence
## Compare Stenght and EI
# Plot
pdf("CAPS_Strength_EI.pdf", width=10, height=5)
centralityPlot(net.pre, include = c("Strength","ExpectedInfluence"),
               orderBy = "Strength", labels = shortlabel)
dev.off()

#Export metrics as df, z-transform, plot and correlate
#Export
S_EI <- node.cent$node.centrality$Strength
S_EI.df <- as.data.frame(S_EI)
S_EI.df$EI <- node.cent$node.centrality$ExpectedInfluence
S_EI.df$mean <- node.metrics$mean
S_EI.df$SD <- node.metrics$SD
S_EI.df$pred <- node.metrics$predictability
S_EI.df$change <- df.cor$ΔnodeΔnetwork.R

# Add Endorsement
Frequency <-colSums(CAPS_pre.df != 0)
Endorsement <- 701-Frequency
Endorsement <- Endorsement[2:18]
S_EI.df$Endorsement <- (Endorsement)/701

# Add Delta nodes and its SD
Delta_SD_node.df <-dplyr::select(df.combine, `ΔINT CAPS`, `ΔDRE CAPS`,`ΔFLA CAPS`, `ΔUPS CAPS`, `ΔPHY CAPS`, `ΔAVT CAPS`, `ΔAVS CAPS`,
                                 `ΔAMN CAPS`, `ΔDIS CAPS`,`ΔDTA CAPS`, `ΔNUM CAPS`, `ΔFUT CAPS`, `ΔSLE CAPS`, `ΔANG CAPS`, `ΔCON CAPS`, `ΔHYP CAPS`, `ΔSTR CAPS`)
S_EI.df$real_change_not_association <- colMeans(Delta_SD_node.df)
S_EI.df$real_change_not_association_SD <- colSds(as.matrix(df.net))

#z-transform
S_EI.df$Strenght_z <- scale(S_EI.df$S_EI)
S_EI.df$EI_z <- scale(S_EI.df$EI)
S_EI.df$mean_z <- scale(S_EI.df$mean)
S_EI.df$SD_z <- scale(S_EI.df$SD)
S_EI.df$pred_z <- scale(S_EI.df$pred)
S_EI.df$change_z <- scale(S_EI.df$change)
S_EI.df$Endorsement_z <- scale(Endorsement)
S_EI.df$real_change_not_association_z <- scale(S_EI.df$real_change_not_association)
S_EI.df$real_change_not_association_SD_z <- scale(S_EI.df$real_change_not_association_SD)

S_EI.df_without_amnesia <- S_EI.df[-c(8), ]

cor.test(S_EI.df$SD_z,S_EI.df$Strenght_z, method = "pearson")     #
cor.test(S_EI.df$SD_z,S_EI.df$EI_z, method = "pearson")           # 
cor.test(S_EI.df$SD_z,S_EI.df$mean_z, method = "pearson")         # sig
cor.test(S_EI.df$SD_z,S_EI.df$pred_z, method = "pearson")         # 
cor.test(S_EI.df$SD_z,S_EI.df$Endorsement_z, method = "pearson")  # sig

cor.test(S_EI.df_without_amnesia$SD_z,S_EI.df_without_amnesia$Strenght_z, method = "pearson")     # sig
cor.test(S_EI.df_without_amnesia$SD_z,S_EI.df_without_amnesia$EI_z, method = "pearson")           # 
cor.test(S_EI.df_without_amnesia$SD_z,S_EI.df_without_amnesia$mean_z, method = "pearson")         # 
cor.test(S_EI.df_without_amnesia$SD_z,S_EI.df_without_amnesia$pred_z, method = "pearson")         # sig
cor.test(S_EI.df_without_amnesia$SD_z,S_EI.df_without_amnesia$Endorsement_z, method = "pearson")  # sig


# Plot and test correlation
## Pearson correlation
# EI vs node_network change
pdf("EI_vs_nodenode_CAPS_pearson.pdf", width=5, height=5)
ggscatter(S_EI.df, y = "change_z", x = "EI_z", 
          add = "reg.line", conf.int = TRUE, 
          cor.coef = FALSE, cor.method = "pearson",
          ylab = expression(paste(Delta, "Node-", Delta, "Network Correlation")), xlab = "Expected influence")
dev.off()

#EI vs nodenode without amnesia
S_EI.df_without_amnesia <- S_EI.df[-c(8), ]
pdf("EI_vs_nodenode_without_amnes_CAPS_pearson.pdf", width=5, height=5)
ggscatter(S_EI.df_without_amnesia, y = "change_z", x = "EI_z", 
          add = "reg.line", conf.int = TRUE, 
          cor.coef = FALSE, cor.method = "pearson",
          ylab = expression(paste(Delta, "Node-", Delta, "Network Correlation")), xlab = "Expected influence")
dev.off()


# Mean vs node_network change
pdf("mean_vs_nodenode_CAPS_pearson.pdf", width=5, height=5)
ggscatter(S_EI.df, y = "change_z", x = "mean_z", 
          add = "reg.line", conf.int = TRUE, 
          cor.coef = FALSE, cor.method = "pearson",
          ylab = expression(paste(Delta, "Node-", Delta, "Network Correlation")), xlab = "Mean symptom severity")
dev.off()

#Mean vs nodenode without amnesia
S_EI.df_without_amnesia <- S_EI.df[-c(8), ]
pdf("mena_vs_nodenode_without_amnes_CAPS_pearson.pdf", width=5, height=5)
ggscatter(S_EI.df_without_amnesia, y = "change_z", x = "mean_z", 
          add = "reg.line", conf.int = TRUE, 
          cor.coef = FALSE, cor.method = "pearson",
          ylab = expression(paste(Delta, "Node-", Delta, "Network Correlation")), xlab = "Mean symptom severity")
dev.off()

#Endorsement vs node_network change
pdf("End_vs_nodenode_CAPS_pearson.pdf", width=5, height=5)
ggscatter(S_EI.df, y = "change_z", x = "Endorsement_z", 
          add = "reg.line", conf.int = TRUE, 
          cor.coef = FALSE, cor.method = "pearson",
          ylab = expression(paste(Delta, "Node-", Delta, "Network Correlation")), xlab = "Infrequency of endorsement")
dev.off()

#Endorsement vs nodenode without amnesia
S_EI.df_without_amnesia <- S_EI.df[-c(8), ]
pdf("End_vs_nodenode_without_amnes_CAPS_pearson.pdf", width=5, height=5)
ggscatter(S_EI.df_without_amnesia, y = "change_z", x = "Endorsement_z", 
          add = "reg.line", conf.int = TRUE, 
          cor.coef = FALSE, cor.method = "pearson",
          ylab = expression(paste(Delta, "Node-", Delta, "Network Correlation")), xlab = "Infrequency of endorsement")
dev.off()

#Predictability vs node_network change
pdf("Pred_vs_nodenode_CAPS_pearson.pdf", width=5, height=5)
ggscatter(S_EI.df, y = "change_z", x = "pred_z", 
          add = "reg.line", conf.int = TRUE, 
          cor.coef = FALSE, cor.method = "pearson",
          ylab = expression(paste(Delta, "Node-", Delta, "Network Correlation")), xlab = "Predictability")
dev.off()

#Predictability vs nodenode without amnesia
S_EI.df_without_amnesia <- S_EI.df[-c(8), ]
pdf("Pred_vs_nodenode_without_amnes_CAPS_pearson.pdf", width=5, height=5)
ggscatter(S_EI.df_without_amnesia, y = "change_z", x = "pred_z", 
          add = "reg.line", conf.int = TRUE, 
          cor.coef = FALSE, cor.method = "pearson",
          ylab = expression(paste(Delta, "Node-", Delta, "Network Correlation")), xlab = "Predictability")
dev.off()

#Strenght vs node_network change
pdf("Strength_vs_nodenode_CAPS_pearson.pdf", width=5, height=5)
ggscatter(S_EI.df, y = "change_z", x = "Strenght_z", 
          add = "reg.line", conf.int = TRUE, 
          cor.coef = FALSE, cor.method = "pearson",
          ylab = expression(paste(Delta, "Node-", Delta, "Network Correlation")), xlab = "Strenght")
dev.off()

#Strenght vs nodenode without amnesia
S_EI.df_without_amnesia <- S_EI.df[-c(8), ]
pdf("Strength_vs_nodenode_without_amnes_CAPS_pearson.pdf", width=5, height=5)
ggscatter(S_EI.df_without_amnesia, y = "change_z", x = "Strenght_z", 
          add = "reg.line", conf.int = TRUE, 
          cor.coef = FALSE, cor.method = "pearson",
          ylab = expression(paste(Delta, "Node-", Delta, "Network Correlation")), xlab = "Strenght")
dev.off()


## Numeric Correlations 
# Z-Standartized
# Incl. Amnesia
cor.mean <- cor.test(S_EI.df$mean_z, S_EI.df$change_z, method = "pearson")                    
cor.strength <- cor.test(S_EI.df$Strenght_z, S_EI.df$change_z, method = "pearson")            
cor.pred <- cor.test(S_EI.df$pred_z,S_EI.df$change_z, method = "pearson")             
cor.EI <- cor.test(S_EI.df$EI_z, S_EI.df$change_z, method = "pearson")             
cor.END <- cor.test(S_EI.df$Endorsement_z, S_EI.df$change_z, method = "pearson")            

# Without Amnesia
cor.mean.withoutAmnesia <- cor.test(S_EI.df_without_amnesia$mean_z, S_EI.df_without_amnesia$change_z, method = "pearson") 
cor.strength.withoutAmnesia <- cor.test(S_EI.df_without_amnesia$Strenght_z, S_EI.df_without_amnesia$change_z, method = "pearson") 
cor.pred.withoutAmnesia <- cor.test(S_EI.df_without_amnesia$pred_z, S_EI.df_without_amnesia$change_z, method = "pearson") 
cor.EI.withoutAmnesia <- cor.test(S_EI.df_without_amnesia$EI_z, S_EI.df_without_amnesia$change_z, method = "pearson") 
cor.INF.withoutAmnesia <- cor.test(S_EI.df_without_amnesia$Endorsement_z, S_EI.df_without_amnesia$change_z, method = "pearson")

## Non-Standartized
# Incl. Amnesia
cor.mean_NS <- cor.test(S_EI.df$mean, S_EI.df$change, method = "pearson") 
cor.strength_NS <- cor.test(S_EI.df$Strenght, S_EI.df$change, method = "pearson")
cor.pred_NS <- cor.test(S_EI.df$pred,S_EI.df$change, method = "pearson") 
cor.EI_NS <- cor.test(S_EI.df$EI, S_EI.df$change, method = "pearson") 
cor.END_NS <- cor.test(S_EI.df$Endorsement, S_EI.df$change, method = "pearson")

# Without Amnesia
cor.mean.withoutAmnesia_NS <- cor.test(S_EI.df_without_amnesia$mean, S_EI.df_without_amnesia$change, method = "pearson") 
cor.strength.withoutAmnesia_NS <- cor.test(S_EI.df_without_amnesia$Strenght, S_EI.df_without_amnesia$change, method = "pearson") 
cor.pred.withoutAmnesia_NS <- cor.test(S_EI.df_without_amnesia$pred, S_EI.df_without_amnesia$change, method = "pearson") 
cor.EI.withoutAmnesia_NS <- cor.test(S_EI.df_without_amnesia$EI, S_EI.df_without_amnesia$change, method = "pearson") 
cor.INF.withoutAmnesia_NS <- cor.test(S_EI.df_without_amnesia$Endorsement, S_EI.df_without_amnesia$change, method = "pearson")

## Correlation of EI and mean symptom severity
cor.EI_mean <- cor.test(S_EI.df$mean, S_EI.df$EI, method = "pearson") 
cor.EI_End <- cor.test(S_EI.df$mean, S_EI.df$Endorsement, method = "pearson") 

###### 4. Replication of Papini et al. (2019) ################################
## !! Cave: R - objects are named exactly the same as in the replication part of the script !! ##
## Only the exported PDFs have a different name. This is done to avoid additional coding errors ##
## If you want to call a specific R object, make sure that is "filled" with the data from the questionnaire of interest ##

## Original code - deviations are marked (#!#)

#see methods for description of data used for analysis. 

#Calculate Node-Network Relationships
#load pre and post (last measure) dataframes
df.pre <- pcl_pre.df #!# here we load our own dataset
df.last <- pcl_post.df #!# here we load our own dataset
identical(df.pre[['casenum,']],df.last[['casenum,']])

#create symptom dataframes for analysis
x <- df.pre[, 2:18]  #!# here we select the items without the id
y <- df.last[, 2:18] #!# here we select the items without the id

#calculate total scores including all symptoms
x$pre.tot <- rowSums(x[1:17])
y$last.tot <- rowSums(y[1:17])

#create a dataframe to store correlations for each symptom
df.cor <- data.frame(node = names(x[1:17]))

#create lists to store calculations an verify accuracy  
df.combine <- data.frame(subject.pre = as.numeric(df.pre$casenum), subject.last = as.numeric(df.last$casenum)) #!# we used "casenum" to identify the subjects, Papini used "subject"

#this loop calculates Δnode-Δnetwork correlations
#each column is a symptom, so i = symptom being analyzed
for(i in 1:17){
  #calculate change in symptom for every subject by subtracting each column in pre by the same column in post
  a = x[i] - y[i]
  #calculate for every subject and every symptom the total score minus the symptom score
  b = x$pre.tot - x[i]
  c = y$last.tot - y[i]
  #calculate for every subject and every symptom the change in total score (without including that symptom)
  d = b - c
  #combine all data to verify accuracy
  pre.name = paste(names(x[i]), ".pre", sep="") #symptom at pre
  last.name = paste(pre.name, ".last", sep="") #symptom at last
  node.change = paste("Δ",sep="", names(x[i])) #symptom change
  network.change = paste("Δtotal.without.",sep="", names(x[i])) #total change excluding symptom
  df.combine[pre.name] = x[i]
  df.combine[last.name] = y[i]
  df.combine[node.change] = a
  df.combine[network.change] = d
  #calculate correlation between each Δsymptom and Δtotal.without.symptom
  cor <- cor.test(a[[1]],d[[1]])
  #create a new dataframe
  df.cor[i,"ΔnodeΔnetwork.R"] <- cor$estimate[[1]]
}

## FINAL OUTPUTS
## df.cor displays Δnode - Δnetwork correlation for each symptom
#print(df.cor)
## df.combine
##verify pre/last subject IDs match
#identical(df.combine[['subject.pre']],df.combine[['subject.last']])
##visually inspect symptom difference scores to verify they are accurate
#print(head(df.combine))


##Estimate pretreatment network
if(!require("bootnet")) install.packages("bootnet")
df.net <- df.pre[,2:18]  #!# here we select the items without the id
net.pre <- estimateNetwork(df.net, default = "EBICglasso", verbose = FALSE)


##Estimate predictability of nodes
if(!require("mgm")) install.packages("mgm")
mat <- as.matrix(df.net)
p <- ncol(df.net)
fit <- mgm(data = mat, type = rep('g', p), level = rep(1, p), lambdaSel = 'EBIC', ruleReg = 'OR', pbar = FALSE)
pred <- predict(object = fit, data = df.net, errorCon = 'R2')


##Plot networks
if(!require("psych")) install.packages("psych") #describe
if(!require("Cairo")) install.packages("Cairo")
# DSM IV clustering
clusters <- list("Intrusion" = c(1, 2, 3, 4, 5), "Avoidance" = c(6, 7,8,9,10,11,12), "Hyperarousal" = c(13, 14, 15, 16, 17)) #!# changed number of groups
#save as pdf
Cairo(file=paste("FigureS2_PCL.pdf"), type="pdf", units="in", width=5, height=4,  dpi=300, bg="white") #!# Size changed
plot(net.pre, label.prop = 0.6, vsize = describe(df.net)$mean, node.width = 3, borders = TRUE, legend = FALSE, groups=clusters, labels = shortlabel, palette='pastel', sampleSize=nrow(df.net), pie = pred$error[,2], pieColor = rep('#377EB8',p)) #changed labels
dev.off()


#!# Save for plotting networks standard layout #!#
net.pre_PCL <- net.pre
pred_PCL <- pred 

## Post
mat.post <- as.matrix(df.net.post)
p.post <- ncol(df.net.post)
fit <- mgm(data = mat.post, type = rep('g', p.post), level = rep(1, p.post), lambdaSel = 'EBIC', ruleReg = 'OR', pbar = FALSE)
pred.post_pcl <- predict(object = fit, data = df.net.post, errorCon = 'R2')

df.net.post <- df.last[,2:18]  #!# here we select the items without the id
net.post_PCL <- estimateNetwork(df.net.post, default = "EBICglasso", verbose = FALSE)
#!#

##Calculate Node Metrics
if(!require("qgraph")) install.packages("qgraph")
if(!require("ppcor")) install.packages("ppcor")
if(!require("matrixStats")) install.packages("matrixStats")
node.cent <- centrality_auto(net.pre)

#data frame with all metrics 
node.metrics <- data.frame(mean = colMeans(df.net), strength = node.cent$node.centrality$Strength, predictability = as.numeric(as.character(pred$errors[,2])), ΔnodeΔnetwork.R = df.cor$ΔnodeΔnetwork.R, SD = colSds(as.matrix(df.net)))

cor.mean <- cor.test(node.metrics$mean, node.metrics$ΔnodeΔnetwork.R) 
cor.strength <- cor.test(node.metrics$strength, node.metrics$ΔnodeΔnetwork.R)
cor.pred <- cor.test(node.metrics$predictability, node.metrics$ΔnodeΔnetwork.R) 
cor.strengthpred <- cor.test(node.metrics$predictability, node.metrics$strength) 
cor.meanpred <- cor.test(node.metrics$predictability, node.metrics$mean) 
cor.meanstrength <- cor.test(node.metrics$mean, node.metrics$strength)

pcor(node.metrics[,c(1,2,4)], method = "pearson")
pcor(node.metrics[,c(1,3,4)], method = "pearson")

paired.r(cor.strength$estimate[[1]],cor.pred$estimate[[1]], cor.strengthpred$estimate[[1]], n=17, twotailed = TRUE)
paired.r(cor.strength$estimate[[1]],cor.mean$estimate[[1]], cor.meanstrength$estimate[[1]], n=17, twotailed = FALSE)
paired.r(cor.mean$estimate[[1]],cor.pred$estimate[[1]], cor.meanpred$estimate[[1]], n=17, twotailed = FALSE)

#Plot Correlations Between Node-Metrics and Node-Network Relationship
cor.theme <- theme(
  #axis.line = element_line(size=.4),
  axis.title.x = element_text(size = 12),
  axis.title.y = element_text(size = 12),
  axis.text.x = element_text(size = 6), 
  axis.text.y = element_text(size = 6),
  plot.margin = unit(c(0,0.35,0,0), "cm")
)

#create plots
cor.plots <- list()
for(i in 1:(ncol(node.metrics) - 2)){
  X = node.metrics[[i]]
  x.scale = function(X) sprintf("%.1f", X, digits = 4)
  x.breaks = seq(min(X), max(X), length.out = 4)
  Y = node.metrics[["ΔnodeΔnetwork.R"]]
  y.scale = function(Y) sprintf("%.1f", Y, digits = 4)
  y.breaks = seq(min(Y), max(Y), length.out = 4)
  cor.plots[[i]] <- 
    ggplot(data = data.frame(X = X, Y = Y, node = row.names(node.metrics)), 
           aes(x = X, y = Y)) +
    geom_point(size = 2, show.legend = TRUE) +
    scale_x_continuous(labels = x.scale, breaks = x.breaks) +
    scale_y_continuous(labels = y.scale, breaks = y.breaks) +
    #geom_text(aes(label = node), hjust = -0.2, vjust = 0.5) +
    theme_classic() +
    labs(x = paste(colnames(node.metrics[i])), 
         y = expression(paste(Delta, "Node-", Delta, "Network Correlation"))) + 
    geom_smooth(method = "lm", se = FALSE, color = "black") + cor.theme
  ggsave(cor.plots[[i]], filename = paste(colnames(node.metrics[i]), ".pdf", sep =""), device = "pdf", dpi = 300, width = 2.5, height = 2, units = "in", scale=1.5)
}

#Pretreatment Network Stability
#Non-parametric bootstrapped confidence intervals of estimated edges
bootnet.df.net <- bootnet(df.net, nBoots = 1000, default = "EBICglasso", nCores = 7, statistics = c("edge", "strength"))  #!# bootnet.df.net_PCL <- bootnet.df.net

#Plot bootstrapped edge CIs:
sf1 <- plot(bootnet.df.net, labels = TRUE, order = "sample") + 
  theme(axis.text.y = element_text(size = 14), axis.text.x = element_text(size = 14), strip.text = element_text(size = 20)) # + #!# the "+" was included in the original code
  sf1 <- sf1 + scale_y_continuous(labels = sf1$data$id, breaks = seq(1,272,1), expand=c(0,0))
ggsave(sf1, filename = "sf1_PCL.pdf", device = "pdf", dpi = 300, width = 15, height = 20, units = "in")

#Plot significant differences (alpha = 0.05) of edges:
sf2 <- plot(bootnet.df.net, "edge", plot = "difference", onlyNonZero = TRUE, labels =  FALSE, order = "sample") + theme(strip.text = element_text(size = 20))
ggsave(sf2, filename = "sf2_PCL.pdf", device = "pdf", dpi = 300, width = 7, height = 7, units = "in")

#Plot significant differences (alpha = 0.05) of node strength:
sf3 <- plot(bootnet.df.net, "strength", plot = "difference", order = "sample") + theme(axis.text.y = element_text(size = 14), axis.text.x = element_text(size = 14), strip.text = element_text(size = 20))
ggsave(sf3, filename = "sf3_PCL.pdf", device = "pdf", dpi = 300, width = 7, height = 7, units = "in")

#Case-drop boostrap test
casedrop.df.net <- bootnet(df.net, default = "EBICglasso", nBoots = 10000, nCores = 6, type = "case", caseN = .7 * nrow(df.net))  #!# casedrop.df.net_PCL <- casedrop.df.net

#Compute CS-coefficients:
stability.df.net <- corStability(casedrop.df.net, statistics = "strength", verbose = FALSE)
stability.df.net #!# 0.732 stability.df.net_PCL <- stability.df.net


#!# End of Papini's code #!#

######   4.2 Extension ########################################################
#Instead of strenght use also expected influence

## Compare Stenght and EI
# Plot
pdf("PCL_Strength_EI.pdf", width=10, height=5)
centralityPlot(net.pre, include = c("Strength","ExpectedInfluence"),
               orderBy = "Strength", labels = shortlabel)
dev.off()

#Export Strenght and EI as df, z-transform, plot and correlate
#Export
S_EI <- node.cent$node.centrality$Strength
S_EI.df <- as.data.frame(S_EI)
S_EI.df$EI <- node.cent$node.centrality$ExpectedInfluence
S_EI.df$mean <- node.metrics$mean
S_EI.df$SD <- node.metrics$SD
S_EI.df$pred <- node.metrics$predictability
S_EI.df$change <- df.cor$ΔnodeΔnetwork.R

# Add Endorsement
Frequency <-colSums(pcl_pre.df != 1)
Endorsement <- 701-Frequency
Endorsement <- Endorsement[2:18]
S_EI.df$Endorsement <- (Endorsement)/701

# Add Delta nodes and its SD
Delta_SD_node.df <-dplyr::select(df.combine, `ΔINT PCL`, `ΔDRE PCL`,`ΔFLA PCL`, `ΔUPS PCL`, `ΔPHY PCL`, `ΔAVT PCL`, `ΔAVS PCL`,
                                 `ΔAMN PCL`, `ΔDIS PCL`,`ΔDTA PCL`, `ΔNUM PCL`, `ΔFUT PCL`, `ΔSLE PCL`, `ΔANG PCL`, `ΔCON PCL`, `ΔHYP PCL`, `ΔSTR PCL`)
S_EI.df$real_change_not_association <- colMeans(Delta_SD_node.df)
S_EI.df$real_change_not_association_SD <- colSds(as.matrix(df.net))

#z-transform
S_EI.df$Strenght_z <- scale(S_EI.df$S_EI)
S_EI.df$EI_z <- scale(S_EI.df$EI)
S_EI.df$mean_z <- scale(S_EI.df$mean)
S_EI.df$SD_z <- scale(S_EI.df$SD)
S_EI.df$pred_z <- scale(S_EI.df$pred)
S_EI.df$change_z <- scale(S_EI.df$change)
S_EI.df$Endorsement_z <- scale(Endorsement)
S_EI.df$real_change_not_association_z <- scale(S_EI.df$real_change_not_association)
S_EI.df$real_change_not_association_SD_z <- scale(S_EI.df$real_change_not_association_SD)

S_EI.df_without_amnesia <- S_EI.df[-c(8), ]


cor.test(S_EI.df_without_amnesia$SD_z,S_EI.df_without_amnesia$Strenght_z, method = "pearson")     # sig
cor.test(S_EI.df_without_amnesia$SD_z,S_EI.df_without_amnesia$EI_z, method = "pearson")           # 
cor.test(S_EI.df_without_amnesia$SD_z,S_EI.df_without_amnesia$mean_z, method = "pearson")         # 
cor.test(S_EI.df_without_amnesia$SD_z,S_EI.df_without_amnesia$pred_z, method = "pearson")         # sig
cor.test(S_EI.df_without_amnesia$SD_z,S_EI.df_without_amnesia$Endorsement_z, method = "pearson")  # 

cor.test(S_EI.df_without_amnesia$EI_z,S_EI.df_without_amnesia$Strenght_z, method = "pearson")     # sig
cor.test(S_EI.df_without_amnesia$SD_z,S_EI.df_without_amnesia$EI_z, method = "pearson")           # 
cor.test(S_EI.df_without_amnesia$SD_z,S_EI.df_without_amnesia$mean_z, method = "pearson")         # sig
cor.test(S_EI.df_without_amnesia$SD_z,S_EI.df_without_amnesia$pred_z, method = "pearson")         # sig
cor.test(S_EI.df_without_amnesia$SD_z,S_EI.df_without_amnesia$Endorsement_z, method = "pearson")  # sig


# Plot and test correlation
## Pearson correlation
# EI vs node_network change
pdf("EI_vs_nodenode_PCL_pearson.pdf", width=5, height=5)
ggscatter(S_EI.df, y = "change_z", x = "EI_z", 
          add = "reg.line", conf.int = TRUE, 
          cor.coef = FALSE, cor.method = "pearson",
          ylab = expression(paste(Delta, "Node-", Delta, "Network Correlation")), xlab = "Expected influence")
dev.off()

#EI vs nodenode without amnesia
S_EI.df_without_amnesia <- S_EI.df[-c(8), ]
pdf("EI_vs_nodenode_without_amnes_PCL_pearson.pdf", width=5, height=5)
ggscatter(S_EI.df_without_amnesia, y = "change_z", x = "EI_z", 
          add = "reg.line", conf.int = TRUE, 
          cor.coef = FALSE, cor.method = "pearson",
          ylab = expression(paste(Delta, "Node-", Delta, "Network Correlation")), xlab = "Expected influence")
dev.off()


# Mean vs node_network change
pdf("mean_vs_nodenode_PCL_pearson.pdf", width=5, height=5)
ggscatter(S_EI.df, y = "change_z", x = "mean_z", 
          add = "reg.line", conf.int = TRUE, 
          cor.coef = FALSE, cor.method = "pearson",
          ylab = expression(paste(Delta, "Node-", Delta, "Network Correlation")), xlab = "Mean symptom severity")
dev.off()

#Mean vs nodenode without amnesia
S_EI.df_without_amnesia <- S_EI.df[-c(8), ]
pdf("mena_vs_nodenode_without_amnes_PCL_pearson.pdf", width=5, height=5)
ggscatter(S_EI.df_without_amnesia, y = "change_z", x = "mean_z", 
          add = "reg.line", conf.int = TRUE, 
          cor.coef = FALSE, cor.method = "pearson",
          ylab = expression(paste(Delta, "Node-", Delta, "Network Correlation")), xlab = "Mean symptom severity")
dev.off()

#Endorsement vs node_network change
pdf("End_vs_nodenode_PCL_pearson.pdf", width=5, height=5)
ggscatter(S_EI.df, y = "change_z", x = "Endorsement_z", 
          add = "reg.line", conf.int = TRUE, 
          cor.coef = FALSE, cor.method = "pearson",
          ylab = expression(paste(Delta, "Node-", Delta, "Network Correlation")), xlab = "Infrequency of endorsement")
dev.off()

#Endorsement vs nodenode without amnesia
S_EI.df_without_amnesia <- S_EI.df[-c(8), ]
pdf("End_vs_nodenode_without_amnes_PCL_pearson.pdf", width=5, height=5)
ggscatter(S_EI.df_without_amnesia, y = "change_z", x = "Endorsement_z", 
          add = "reg.line", conf.int = TRUE, 
          cor.coef = FALSE, cor.method = "pearson",
          ylab = expression(paste(Delta, "Node-", Delta, "Network Correlation")), xlab = "Infrequency of endorsement")
dev.off()

#Predictability vs node_network change
pdf("Pred_vs_nodenode_PCL_pearson.pdf", width=5, height=5)
ggscatter(S_EI.df, y = "change_z", x = "pred_z", 
          add = "reg.line", conf.int = TRUE, 
          cor.coef = FALSE, cor.method = "pearson",
          ylab = expression(paste(Delta, "Node-", Delta, "Network Correlation")), xlab = "Predictability")
dev.off()

#Predictability vs nodenode without amnesia
S_EI.df_without_amnesia <- S_EI.df[-c(8), ]
pdf("Pred_vs_nodenode_without_amnes_PCL_pearson.pdf", width=5, height=5)
ggscatter(S_EI.df_without_amnesia, y = "change_z", x = "pred_z", 
          add = "reg.line", conf.int = TRUE, 
          cor.coef = FALSE, cor.method = "pearson",
          ylab = expression(paste(Delta, "Node-", Delta, "Network Correlation")), xlab = "Predictability")
dev.off()

#Strenght vs node_network change
pdf("Strength_vs_nodenode_PCL_pearson.pdf", width=5, height=5)
ggscatter(S_EI.df, y = "change_z", x = "Strenght_z", 
          add = "reg.line", conf.int = TRUE, 
          cor.coef = FALSE, cor.method = "pearson",
          ylab = expression(paste(Delta, "Node-", Delta, "Network Correlation")), xlab = "Strenght")
dev.off()

#Strenght vs nodenode without amnesia
S_EI.df_without_amnesia <- S_EI.df[-c(8), ]
pdf("Strength_vs_nodenode_without_amnes_PCL_pearson.pdf", width=5, height=5)
ggscatter(S_EI.df_without_amnesia, y = "change_z", x = "Strenght_z", 
          add = "reg.line", conf.int = TRUE, 
          cor.coef = FALSE, cor.method = "pearson",
          ylab = expression(paste(Delta, "Node-", Delta, "Network Correlation")), xlab = "Strenght")
dev.off()


## Numeric Correlations 
# Z-Standartized
# Incl. Amnesia
cor.mean <- cor.test(S_EI.df$mean_z, S_EI.df$change_z, method = "pearson")                    
cor.strength <- cor.test(S_EI.df$Strenght_z, S_EI.df$change_z, method = "pearson")            
cor.pred <- cor.test(S_EI.df$pred_z,S_EI.df$change_z, method = "pearson")             
cor.EI <- cor.test(S_EI.df$EI_z, S_EI.df$change_z, method = "pearson")             
cor.END <- cor.test(S_EI.df$Endorsement_z, S_EI.df$change_z, method = "pearson")            

# Without Amnesia
cor.mean.withoutAmnesia <- cor.test(S_EI.df_without_amnesia$mean_z, S_EI.df_without_amnesia$change_z, method = "pearson") 
cor.strength.withoutAmnesia <- cor.test(S_EI.df_without_amnesia$Strenght_z, S_EI.df_without_amnesia$change_z, method = "pearson") 
cor.pred.withoutAmnesia <- cor.test(S_EI.df_without_amnesia$pred_z, S_EI.df_without_amnesia$change_z, method = "pearson") 
cor.EI.withoutAmnesia <- cor.test(S_EI.df_without_amnesia$EI_z, S_EI.df_without_amnesia$change_z, method = "pearson") 
cor.INF.withoutAmnesia <- cor.test(S_EI.df_without_amnesia$Endorsement_z, S_EI.df_without_amnesia$change_z, method = "pearson")

## Non-Standartized
# Incl. Amnesia
cor.mean_NS <- cor.test(S_EI.df$mean, S_EI.df$change, method = "pearson") 
cor.strength_NS <- cor.test(S_EI.df$Strenght, S_EI.df$change, method = "pearson")
cor.pred_NS <- cor.test(S_EI.df$pred,S_EI.df$change, method = "pearson") 
cor.EI_NS <- cor.test(S_EI.df$EI, S_EI.df$change, method = "pearson") 
cor.END_NS <- cor.test(S_EI.df$Endorsement, S_EI.df$change, method = "pearson")

# Without Amnesia
cor.mean.withoutAmnesia_NS <- cor.test(S_EI.df_without_amnesia$mean, S_EI.df_without_amnesia$change, method = "pearson") 
cor.strength.withoutAmnesia_NS <- cor.test(S_EI.df_without_amnesia$Strenght, S_EI.df_without_amnesia$change, method = "pearson") 
cor.pred.withoutAmnesia_NS <- cor.test(S_EI.df_without_amnesia$pred, S_EI.df_without_amnesia$change, method = "pearson") 
cor.EI.withoutAmnesia_NS <- cor.test(S_EI.df_without_amnesia$EI, S_EI.df_without_amnesia$change, method = "pearson") 
cor.INF.withoutAmnesia_NS <- cor.test(S_EI.df_without_amnesia$Endorsement, S_EI.df_without_amnesia$change, method = "pearson")


#### Plotting Networks Standard Layout -> Figure S1-S4 #####

L <- averageLayout(net.pre_CAPS,net.post_CAPS,net.pre_PCL,net.post_PCL) ## Estimate all networks first! 

Colors = (RColorBrewer::brewer.pal(n = 3, name = 'Set2'))

# CAPS
pdf("NW_CAPS_pre_L.pdf", width=5, height=4)
plot(net.pre_CAPS, labels= shortlabel, layout= L, label.prop = 0.6, vsize=8, cut=0, 
                 border.width=1.5, border.color='black',pie = pred_CAPS$error[,2],groups=clusters, color= Colors,borders = TRUE, legend = FALSE)
dev.off()

pdf("NW_CAPS_post_L.pdf", width=5, height=4)
plot(net.post_CAPS, labels= shortlabel, layout= L, label.prop = 0.6, vsize=8, cut=0, 
                  border.width=1.5, border.color='black',pie = pred.post$error[,2],groups=clusters, color= Colors,borders = TRUE, legend = FALSE)
dev.off()

# PCL
pdf("NW_PCL_pre_L.pdf", width=5, height=4)
plot(net.pre_PCL, labels= shortlabel, layout= L, label.prop = 0.6, vsize=8, cut=0, 
                 border.width=1.5, border.color='black',pie = pred_PCL$error[,2],groups=clusters, color= Colors,borders = TRUE, legend = FALSE)
dev.off()


pdf("NW_PCL_post_L.pdf", width=5, height=4)
plot(net.post, labels= shortlabel, layout= L, label.prop = 0.6, vsize=8, cut=0, 
                  border.width=1.5, border.color='black',pie = pred.post$error[,2],groups=clusters, color= Colors,borders = TRUE, legend = FALSE)
dev.off()


###### 5. FDR Correction of p-values ##########################################
# FDR_Centrality <- read_excel("p_values_centrality.xlsx")

FDR_Centrality$FDR <- p.adjust(FDR_Centrality$`p value`, method = "fdr", n= 20)

# round #
FDR_Centrality_3_digit<- FDR_Centrality %>% mutate_if(is.numeric, round, 3)

# export and save #
write.csv(FDR_Centrality_3_digit, file = "FDR_T_centrality.csv",row.names=TRUE, na="")


###### 6. Community Analyses ##################################################

### CAPS
data.comm.pre <- CAPS_pre.df[,2:18]
data.comm.post <- CAPS_post.df[,2:18]

comm1<- EGA(data.comm.pre, plot.EGA = TRUE)
comm2<- EGA(data.comm.post, plot.EGA = TRUE)


### PCL
data.comm.pre.PCL <- pcl_pre.df[,2:18]
data.comm.post.PCL <- pcl_post.df[,2:18]

comm1.PCL<- EGA(data.comm.pre.PCL, plot.EGA = TRUE)
comm2.PCL<- EGA(data.comm.post.PCL, plot.EGA = TRUE)

### Combine
EGA_list_CAPS <- comm1$dim.variables %>% 
  right_join(comm2$dim.variables, by = "items")

EGA_list_PCL <- comm1.PCL$dim.variables %>% 
  right_join(comm2.PCL$dim.variables, by = "items")

colnames(EGA_list_CAPS) <- c("Items", "CAPS_Pre", "CAPS_post")
colnames(EGA_list_PCL) <- c("Items", "PCL_pre", "PCL_post")

write_csv2(EGA_list_CAPS, "Communities_CAPS.csv")
write_csv2(EGA_list_PCL, "Communities_PCL.csv")

###### 7. NCT ##################################################

set.seed(241)

## CAPS
compare_CAPS <- NCT(data.comm.pre,data.comm.post, it=5000, binary.data=FALSE, test.edges=TRUE, edges='all', progressbar=TRUE)
#Topology
compare_CAPS$nwinv.pval

## PCL
compare_PCL <- NCT(data.comm.pre.PCL,data.comm.post.PCL, it=5000, binary.data=FALSE, test.edges=TRUE, edges='all', progressbar=TRUE)
#Topology
compare_PCL$nwinv.pval


###### 8. Session info #######################################################

session_info()
